# Supplementary material for: Machine Learning Predictor of Immune Checkpoint Blockade Response in Gastric Cancer
Source: Cancers (Basel). 2022 Jun 29;14(13):3191. doi: 10.3390/cancers14133191 (PMC9265060; doi:10.3390/cancers14133191)
Supplement: Supplementary file 1 [file cancers-14-03191-s001.zip › Supplementary Table S1.xlsx]

## Sheet: Sheet1
Supplementary Table S1. LASSO feature selection genes in single cell data
Fibroblasts	GMC	MSC	PC	PMC
HBB	ANGPTL4	SMIM7	ARL14	E4F1
SHOC2	ARHGAP17	TMEM80	PIM3	TDRD3
HBA2	ARID4B	GGPS1	IFRD1	MTRNR2L1
ZNF90	ATP6V0E2	PBX1	FBXO32	EPT1
SRSF6	C16orf80	AVPI1	THAP11	RBM12
GBP3	C2orf88	ICAM3	RPS21	PCDH7
LAMP1	CACUL1	PAQR8	CBLL1	TECPR1
SYPL1	CAMK2D	PNPLA4	BOLA2B	CCNYL1
MVD	CCBL2	RAB11FIP1	RNASET2	MGMT
PODXL2	EXOC5	DHRS12	SON	MALAT1
RAP2C	FAM208A	MSMO1	TMX4	SP1
STK38L	FDCSP	IGJ	VPS4A	MT.CO2
FAM76A	FRG1	LRRC41	GRSF1	PPP1CB
C11orf96	GPCPD1	TECPR1	TMEM167B	CHMP3
IGBP1	IGLL5	P4HA1	OXSR1	CASC4
PROX1	ILVBL	ZNF394	C6orf89	PHF12
DPH3	LEPREL4	SRGAP2	TP53INP1	POGZ
TAF2	LYNX1	APBB2	LRRC41	HDAC7
MAK16	MALAT1	ANAPC4	KLF11	SMEK1
ABCD3	MAP2K6	C14orf1	LAIR2	DHCR7
SERPINB9	MICU2	KLC1	RFT1	SEMA3C
BPNT1	MLLT10	VPS4A	LEPROT	SHQ1
C11orf49	MNT	RAB5B	DOCK6	ELP5
PIN4	MPV17L2	DCTN4	ZC3H11A	GLRX
STAU2	MRPL48	SYF2	ZC3H11A	MGEA5
HERC2	MXRA5	DCAF16	RNASET2	PIAS1
OS9	NUBP2	SDCCAG3	DOCK6	PAFAH1B2
UBR5	NUCB1	TOE1	LEPROT	HPS1
NRP2	NUP214	AHSA2	NXF1	FAM13A
MAPKAPK5.AS1	NUPR1L	GPR107	NDUFA5	SEPP1
ZNF503	OSER1	GTF3C3	ECHDC2	ERAP1
RGS12	PAN3	BCOR	TMX4	PER3
PPIL4	PDSS2	REV1	IFRD1	DUSP2
PPME1	PEX10	AKR1C2	BOLA2B	ARL2BP
UROS	PEX19	MMP23B	LAIR2	COPS2
MUTYH	PEX2	ATG12	ARL14	CNPPD1
CLNS1A	PLXDC2	FAM83G	TMEM167B	KTN1
PLCXD1	PNMA5	CST1	LRRC41	LACTB
ZNHIT3	POLR3H	ENTPD3.AS1	SON	ABL1
AIFM1	PRPF6	CRY2	OXSR1	GOLGA3
MFHAS1	RBM15B	FRMD4A	C6orf89	TTC22
GGA2	RC3H2	CASC4	RFT1	DDX60L
GSTK1	RPA2	SPINK2	TP53INP1	KLHL18
BRD2	SETD9	CEACAM7	PIM3	ZMAT3
TIMM9	SFI1	WFDC1		AGO1
PTPRK	SRF	LRRC32		PRIMPOL
RTN4IP1	SRP14	ZNF688		DNTTIP2
KIF3A	SSBP3	FBXO9		MAP3K1
NF2	STK24	SOX18		RMND5A
PYCR2	STYXL1	LY6H		PPP2R5C
ROBO4	TBCC	RUFY1		PAK2
ANKRD49	TLK1	TPH1		FBXO25
SBF1	YARS2	XCL2		SIPA1L2
SCAF8	YKT6	SPRR3		ASXL2
NXT2	ZNF12	ENKD1		ELOVL5
PHIP	ZNF277	TNC		ULK3
PPWD1	ZNF480	BTBD10		HGD
DEFA5	SSBP3	FMO3		IQCB1
GOT1	ARMCX6	FABP4		ATP6V0A1
KIF3A	YKT6	C20orf85		TCF25
SERPINB9	TLK1	EGFL6		CAPNS1
RGS12	EXOC5	FAM159B		MYL5
STAU2	ILVBL	PNLIPRP1		AUH
PPME1	CACUL1	CYTL1		USP24
TIMM9	ARL3	PNLIP		STX3
VRK3	ARID4B	TMEM80		RBKS
BRD2	PIGG	KLC1		DCUN1D1
MAPKAPK5.AS1	ANGPTL4	DHRS12		ARHGEF28
OS9	C12orf23	PAQR8		USE1
UBR5	STK24	AHSA2		DHTKD1
RTN4IP1	SFI1	BTBD10		XPNPEP3
ANKRD49	RC3H2	C14orf1		HNRNPA1L2
ZNHIT3	NTPCR	APBB2		UBTD2
SCAF8	STYXL1	CEACAM7		MCUR1
SHOC2	ING5	LRRC41		FBXW4
NF2	MLLT10	ZNF688		POLL
UROS	PRPF6	SMIM7		C6orf211
		DCTN4		GALNT2
		TECPR1		CUL4B
		ATG12		ITLN1
		MSMO1		LCOR
		CASC4		CCNT2
		FBXO9		HBP1
		CRY2		PHTF1
		GPR107		MAP4
				CTDSP1
				WRNIP1
				RNF11
				MSH3
				CCL25
				FABP6
				RSBN1L.AS1
				TBCC
				CDK9
				JPX
				GIMAP5
				SNAPIN
				CHD8
				NIPSNAP1
				DAP3
				ANKRD50
				KDM5B
				MOSPD1
				BTBD7
				ZBTB11
				STX6
				TLN1
				KCTD20
				VPS8
				GRK5
				ZSWIM8
				CDHR3
				PHF20L1
				HDAC10
				GCH1
				OSCP1
				ASCL1
				CCL23
				E4F1
				STX3
				LACTB
				WRNIP1
				STX6
				CUL4B
				RNF11
				ITLN1
				DNTTIP2
				MAP4
				PAFAH1B2
				KCTD20
				VPS8
				GALNT2
				ANKZF1
				SPAG1
				CHMP3
				PER3
				BTBD7
				RBM12
