# Supplementary material for: Machine Learning Predictor of Immune Checkpoint Blockade Response in Gastric Cancer
Source: Cancers (Basel). 2022 Jun 29;14(13):3191. doi: 10.3390/cancers14133191 (PMC9265060; doi:10.3390/cancers14133191)
Supplement: Supplementary file 1 [file cancers-14-03191-s001.zip › Supplementary Table S2.xlsx]

## Sheet: Sheet3
Supplementary Table S2. LASSO feature selection genes in Y497
VCAN
PEX5
BCAS1
AGPAT9
AX747702
BPNT1
GPT
CSAG1
FADS1
PLTP
PPARA
PTK7
AKAP12
GLRA2
PLEKHG2
GPR160
B4GALT5
PANK1
BDKRB2
TGFBI
KIF3C
SPOCK1
TUB
IGFBP4
CPZ
NKX3.2
TRIM46
SACS
PAM
CORIN
FMNL3
COL4A1
TEAD2
MYOCD
EHBP1
PCDHB5
PARD6G
tcag7.977
WDR35
SSTR1
PIWIL4
C9orf103
IL7
PLEKHH2
STK31
ARHGAP1
DNASE1
GOLM1
SLC38A1
MAGEA9B
HOMER1
SALL4
MYH4
TULP3
ADAM9
CD8B
ZNF713
ACMSD
GLG1
CHD6
FCAMR
NWD1
MTMR9
LINGO4
MYNN
LOC285733
CSAG3
MT1M
BIRC3
CEPT1
FXYD4
ATP6V1G1
DAPP1
REG3G
SLC9A10
BC027861
METTL1
CAMP
C14orf138
RNASEN
XKR6
NLRP2
RBBP6
FBLIM1
MYH10
