# Supplementary material for: Machine Learning Predictor of Immune Checkpoint Blockade Response in Gastric Cancer
Source: Cancers (Basel). 2022 Jun 29;14(13):3191. doi: 10.3390/cancers14133191 (PMC9265060; doi:10.3390/cancers14133191)
Supplement: Supplementary file 1 [file cancers-14-03191-s001.zip › Supplementary Table S3.xlsx]

## Sheet: Sheet2
Supplementary Table S3. LASSO feature selection genes in stem like type of Y497
ABCA3
AK090870
AK122718
APOA1
ARMCX3
BPHL
C11orf41
C14orf37
C21orf34
C7orf28B
C7orf57
C9orf100
C9orf109
CCL23
CGB7
CLIC6
COL7A1
CR608006
CR625615
CRISPLD1
DCX
DDB1
DDX46
DDX60
DEPC.1
DKFZp434I1230
DNAJC7
DR978674
DRG1
DUS4L
EPOR
EXD2
FARP1
FAT1
FXYD4
GDPD2
GLTPD2
GPC5
GPR110
GPR132
HLA.DRB5
HOXB3
HTRA1
IGFL2
IL.15
ING2
KBTBD10
KEL
KLF4
KLHL35
LINGO4
LIPE
LSM8
MANEAL
MAT1A
MDM1
MGC70870
NLRP2
NOTCH2NL
OXT
PAM
PATL1
PCDH18
PCOLCE2
PERLD1
PMPCB
PNMA6A
POLR3GL
PVALB
QPCTL
RALGPS2
RALYL
REG3G
RLN2
RNU12
SCFD1
SCNN1B
SEMG1
SHF
SLC7A7
SNRPG
TAP2
TEX264
TIMP2
TJP1
TMCO3
TMEM156
TMEM52
TNIK
UBE2Q1
UNQ1887
VCX2
VTN
ZC3HAV1
ZDHHC14
TIMP2
TJP1
FXYD4
PCOLCE2
MANEAL
PVALB
KEL
TMEM156
SEMG1
OXT
IGFL2
MGC70870
TF
TEX264
